# Supplementary material for: How Bees Respond Differently to Field Margins of Shrubby and Herbaceous Plants in Intensive Agricultural Crops of the Mediterranean Area
Source: Insects. 2019 Dec 29;11(1):26. doi: 10.3390/insects11010026 (PMC7022585; doi:10.3390/insects11010026)
Supplement: Supplementary file 1 [file insects-11-00026-s001.zip]

Archive with 13 entries (12 files):
- File1_SuppMat_Summary_Analyses_Richness_BeeDiversity.txt
- __MACOSX/
- __MACOSX/._File1_SuppMat_Summary_Analyses_Richness_BeeDiversity.txt
- File2_SuppMat_GLMM_BeeGroups_PanTraps_Month.txt
- __MACOSX/._File2_SuppMat_GLMM_BeeGroups_PanTraps_Month.txt
- File3_SuppMat__GLMM_BeeGroups_Visual.txt
- __MACOSX/._File3_SuppMat__GLMM_BeeGroups_Visual.txt
- File4_SuppMat_NMDS_VisualSamplint_Bees.txt
- __MACOSX/._File4_SuppMat_NMDS_VisualSamplint_Bees.txt
- File5_SuppMat_BeesVisualSamplingVsFloralRes.txt
- __MACOSX/._File5_SuppMat_BeesVisualSamplingVsFloralRes.txt
- File6_SuppMat_BeeRichnesDiversVsFloralResources.txt
- __MACOSX/._File6_SuppMat_BeeRichnesDiversVsFloralResources.txt
