# Supplementary material for: How Bees Respond Differently to Field Margins of Shrubby and Herbaceous Plants in Intensive Agricultural Crops of the Mediterranean Area
Source: Insects. 2019 Dec 29;11(1):26. doi: 10.3390/insects11010026 (PMC7022585; doi:10.3390/insects11010026)
Supplement: Supplementary file 1 [file insects-11-00026-s001.zip › File1_SuppMat_Summary_Analyses_Richness_BeeDiversity.txt]

&&&&&&&&&&&&&&&&&&&&&&&&&&&&&&&&&&&&&&&&&&&&&&&&&&&&&&&&&&&&&&&&&&&&&&&&&&&&&&&&&&&&&&&&&&&&&&&&&&&&&&&&&&&&&&&&

                              ANALYSIS OF RICHNESS OF GENERA AND SPECIES, AND DIVERSITY

&&&&&&&&&&&&&&&&&&&&&&&&&&&&&&&&&&&&&&&&&&&&&&&&&&&&&&&&&&&&&&&&&&&&&&&&&&&&&&&&&&&&&&&&&&&&&&&&&&&&&&&&&&&&&&&&


#Required packages

library(multcomp)

library(lme4)

require(car)

require(MASS)

library(nlme)

library(MASS)

library(ggplot2)

library("mlmRev")


################################################################################################
                           NUMBER OF GENERA Vs. TREATMENT AND YEAR
################################################################################################


PQL.Ngenera.year=glmmPQL(Ngenera~Tratamiento+Year, ~1|Date, data=NumberBeeSubGenSp, family=gaussian(link="log"), verbose=FALSE, start = c(-1488.718, -1.321429, -0.1071429, 0.7430556))

summary(PQL.Ngenera.year)


Linear mixed-effects model fit by maximum likelihood
 Data: NumberBeeSubGenSp 
  AIC BIC logLik
   NA  NA     NA

Random effects:
 Formula: ~1 | Date
        (Intercept) Residual
StdDev:   0.2929602 1.246135

Variance function:
 Structure: fixed weights
 Formula: ~invwt 
Fixed effects: Ngenera ~ Tratamiento + Year 
                         Value Std.Error DF   t-value p-value
(Intercept)          -391.0408  361.7522 68 -1.080963  0.2835
TratamientoControl     -0.4025    0.0930 68 -4.325992  0.0001
TratamientoHerbs       -0.0071    0.0734 68 -0.096461  0.9234
Year                    0.1951    0.1798 12  1.085025  0.2992
 Correlation: 
                     (Intr) TrtmnC TrtmnH
TratamientoControl    0.000              
TratamientoHerbs      0.000  0.392       
Year                 -1.000  0.000  0.000

Standardized Within-Group Residuals:
       Min         Q1        Med         Q3        Max 
-2.2885223 -0.6211405 -0.1540263  0.4491156  3.2840584 

Number of Observations: 84
Number of Groups: 14 


--------------------------

Anova(PQL.Ngenera.year)

Analysis of Deviance Table (Type II tests)

Response: zz
              Chisq Df Pr(>Chisq)    
Tratamiento 22.8171  2   1.11e-05 ***
Year         1.2361  1     0.2662    
---
Signif. codes:  0 ‘***’ 0.001 ‘**’ 0.01 ‘*’ 0.05 ‘.’ 0.1 ‘ ’ 1


-------------------------------
 #CONTRAST FOR MULTICOMPARISON
-------------------------------


contrast.PQL<-glht(PQL.Ngenera.year, linfct = mcp(Tratamiento = "Tukey"))

summary(contrast.PQL)


	 Simultaneous Tests for General Linear Hypotheses

Multiple Comparisons of Means: Tukey Contrasts


Fit: glmmPQL(fixed = Ngenera ~ Tratamiento + Year, random = ~1 | Date, 
    family = gaussian(link = "log"), data = NumberBeeSubGenSp, 
    verbose = FALSE, start = c(-1488.718, -1.321429, -0.1071429, 
        0.7430556))

Linear Hypotheses:
                            Estimate Std. Error z value Pr(>|z|)    
Control - Shrubs     == 0   -0.40246    0.09079  -4.433   <1e-04 ***
Herbs     - Shrubs     == 0 -0.00708    0.07163  -0.099    0.995    
Herbs     - Control == 0     0.39538    0.09099   4.345   <1e-04 ***
---
Signif. codes:  0 ‘***’ 0.001 ‘**’ 0.01 ‘*’ 0.05 ‘.’ 0.1 ‘ ’ 1
(Adjusted p values reported -- single-step method)


################################################################################################
                           NUMBER OF SPECIES Vs. TREATMENT AND YEAR
################################################################################################


PQL.NSp.year=glmmPQL(Nspecies~Tratamiento+Year, ~1|Date, data=NumberBeeSubGenSp, family=gaussian(link="log"), verbose=FALSE, start = c(-3301.674, -2.25, -0.1785714, 1.645833))
summary(PQL.NSp.year)


Linear mixed-effects model fit by maximum likelihood
 Data: NumberBeeSubGenSp 
  AIC BIC logLik
   NA  NA     NA

Random effects:
 Formula: ~1 | Date
        (Intercept) Residual
StdDev:   0.5286125  1.45358

Variance function:
 Structure: fixed weights
 Formula: ~invwt 
Fixed effects: Nspecies ~ Tratamiento + Year 
                         Value Std.Error DF   t-value p-value
(Intercept)          -903.9805  630.8838 68 -1.432880  0.1565
TratamientoControl     -0.6736    0.1085 68 -6.210423  0.0000
TratamientoHerbs        0.0104    0.0693 68  0.149410  0.8817
Year                    0.4501    0.3136 12  1.435233  0.1768
 Correlation: 
                     (Intr) TrtmnC TrtmnH
TratamientoControl    0.000              
TratamientoHerbs      0.000  0.323       
Year                 -1.000  0.000  0.000

Standardized Within-Group Residuals:
        Min          Q1         Med          Q3         Max 
-2.49443232 -0.68211499 -0.01692603  0.62930401  2.32126495 

Number of Observations: 84
Number of Groups: 14 


--------------------------

Anova(PQL.NSp.year)


Analysis of Deviance Table (Type II tests)

Response: zz
              Chisq Df Pr(>Chisq)    
Tratamiento 45.9380  2  1.059e-10 ***
Year         2.1629  1     0.1414    
---
Signif. codes:  0 ‘***’ 0.001 ‘**’ 0.01 ‘*’ 0.05 ‘.’ 0.1 ‘ ’ 1


-------------------------------
 #CONTRAST FOR MULTICOMPARISON
-------------------------------


contrast.PQL<-glht(PQL.NSp.year, linfct = mcp(Tratamiento = "Tukey"))

summary(contrast.PQL)

	 Simultaneous Tests for General Linear Hypotheses

Multiple Comparisons of Means: Tukey Contrasts


Fit: glmmPQL(fixed = Nspecies ~ Tratamiento + Year, random = ~1 | 
    Date, family = gaussian(link = "log"), data = NumberBeeSubGenSp, 
    verbose = FALSE, start = c(-3301.674, -2.25, -0.1785714, 
        1.645833))

Linear Hypotheses:
                            Estimate Std. Error z value Pr(>|z|)    
Control - Shrubs     == 0   -0.67364    0.10586  -6.364   <1e-07 ***
Herbs     - Shrubs     == 0  0.01036    0.06765   0.153    0.987    
Herbs     - Control == 0     0.68400    0.10563   6.475   <1e-07 ***
---
Signif. codes:  0 ‘***’ 0.001 ‘**’ 0.01 ‘*’ 0.05 ‘.’ 0.1 ‘ ’ 1
(Adjusted p values reported -- single-step method)


################################################################################################
                           DIVERSITY OF SPECIES Vs. TREATMENT AND YEAR
################################################################################################


PQL.Shannon.index.year=glmmPQL(shannon.index~Tratamiento+Year, ~1|Date, data=Bee.abundan_Shannon.index, family=gaussian(link="identity"), verbose=FALSE, start = c(-833.2244, -0.5491649, -0.1580876, 0.4151189))

summary(PQL.Shannon.index.year)

Linear mixed-effects model fit by maximum likelihood
 Data: Bee.abundan_Shannon.index 
  AIC BIC logLik
   NA  NA     NA

Random effects:
 Formula: ~1 | Date
        (Intercept)  Residual
StdDev:   0.4909438 0.4454174

Variance function:
 Structure: fixed weights
 Formula: ~invwt 
Fixed effects: shannon.index ~ Tratamiento + Year 
                         Value Std.Error DF   t-value p-value
(Intercept)          -833.8007  582.8028 68 -1.430674  0.1571
TratamientoControl     -0.5492    0.1220 68 -4.501994  0.0000
TratamientoHerbs       -0.1581    0.1220 68 -1.295985  0.1994
Year                    0.4151    0.2897 12  1.432803  0.1774
 Correlation: 
                     (Intr) TrtmnC TrtmnH
TratamientoControl    0.0                
TratamientoHerbs      0.0    0.5         
Year                 -1.0    0.0    0.0  

Standardized Within-Group Residuals:
       Min         Q1        Med         Q3        Max 
-2.4922691 -0.4937766 -0.0123240  0.5960029  2.2169961 

Number of Observations: 84
Number of Groups: 14 

--------------------------------------------------------------

Anova(PQL.Shannon.index.year)

<<> 
Analysis of Deviance Table (Type II tests)

Response: zz
              Chisq Df Pr(>Chisq)    
Tratamiento 22.5582  2  1.263e-05 ***
Year         2.1556  1     0.1421    
---
Signif. codes:  0 ‘***’ 0.001 ‘**’ 0.01 ‘*’ 0.05 ‘.’ 0.1 ‘ ’ 1


-------------------------------
 #CONTRAST FOR MULTICOMPARISON
-------------------------------


contrast.PQL<-glht(PQL.Shannon.index.year, linfct = mcp(Tratamiento = "Tukey"))

summary(contrast.PQL)

	 Simultaneous Tests for General Linear Hypotheses

Multiple Comparisons of Means: Tukey Contrasts


Fit: glmmPQL(fixed = shannon.index ~ Tratamiento + Year, random = ~1 | 
    Date, family = gaussian(link = "identity"), data = Bee.abundan_Shannon.index, 
    verbose = FALSE, start = c(-833.2244, -0.5491649, -0.1580876, 
        0.4151189))

Linear Hypotheses:
                            Estimate Std. Error z value Pr(>|z|)    
Control - Shrubs     == 0    -0.5492     0.1190  -4.613  < 0.001 ***
Herbs     - Shrubs     == 0  -0.1581     0.1190  -1.328  0.37959    
Herbs     - Control == 0      0.3911     0.1190   3.285  0.00301 ** 
---
Signif. codes:  0 ‘***’ 0.001 ‘**’ 0.01 ‘*’ 0.05 ‘.’ 0.1 ‘ ’ 1
(Adjusted p values reported -- single-step method)
