# Supplementary material for: How Bees Respond Differently to Field Margins of Shrubby and Herbaceous Plants in Intensive Agricultural Crops of the Mediterranean Area
Source: Insects. 2019 Dec 29;11(1):26. doi: 10.3390/insects11010026 (PMC7022585; doi:10.3390/insects11010026)
Supplement: Supplementary file 1 [file insects-11-00026-s001.zip › File2_SuppMat_GLMM_BeeGroups_PanTraps_Month.txt]

&&&&&&&&&&&&&&&&&&&&&&&&&&&&&&&&&&&&&&&&&&&&&&&&&&&&&&&&&&&&&&&&&&&&&&&&&&&&&&&&&&&&&&&&&&&&&&&&&&&&&&&&&&&&&&&&

                              ANALYSIS OF THE ABUNDANCE OF THE DIFFERENT BEE FAMILIES ON PAN TRAPS

&&&&&&&&&&&&&&&&&&&&&&&&&&&&&&&&&&&&&&&&&&&&&&&&&&&&&&&&&&&&&&&&&&&&&&&&&&&&&&&&&&&&&&&&&&&&&&&&&&&&&&&&&&&&&&&&


#Required packages

library(multcomp)

library(lme4)

require(car)

require(MASS)

library(nlme)

library(MASS)

library(ggplot2)

library("mlmRev")


################################################################################################
                           NUMBER OF CAPTURES ON PAN TRAPS Vs. TREATMENT AND YEAR
################################################################################################


################################################################################################
                            Apis mellifera Vs. TREATMENT AND YEAR
################################################################################################


PQL.Apis.date=glmmPQL(Apis~Tratamiento+Year, ~1|Date, data=BeeGeneraXdate, family=gaussian(link="log"), verbose=FALSE, start = c(-310.3334, 0.452381, 0.577381, 0.15625))
summary(PQL.Apis.date)


Linear mixed-effects model fit by maximum likelihood
 Data: BeeGeneraXdate 
  AIC BIC logLik
   NA  NA     NA

Random effects:
 Formula: ~1 | Date
        (Intercept) Residual
StdDev:   0.3922681 2.811194

Variance function:
 Structure: fixed weights
 Formula: ~invwt 
Fixed effects: Apis ~ Tratamiento + Year 
                          Value Std.Error DF    t-value p-value
(Intercept)          -125.90482  583.7401 68 -0.2156864  0.8299
TratamientoControl      0.14064    0.2238 68  0.6284102  0.5318
TratamientoHerbs        0.25436    0.2138 68  1.1894521  0.2384
Year                    0.06313    0.2902 12  0.2175333  0.8314
 Correlation: 
                     (Intr) TrtmnC TrtmnH
TratamientoControl    0.000              
TratamientoHerbs      0.000  0.596       
Year                 -1.000  0.000  0.000

Standardized Within-Group Residuals:
       Min         Q1        Med         Q3        Max 
-1.6448625 -0.6278050 -0.2243459  0.1701604  4.4470213 

Number of Observations: 84
Number of Groups: 14 


-----------------------------------

Anova(PQL.Apis.date)

Analysis of Deviance Table (Type II tests)

Response: zz
             Chisq Df Pr(>Chisq)
Tratamiento 1.4962  2     0.4733
Year        0.0497  1     0.8236


################################################################################################
                           TOTAL WILD BEES Vs. TREATMENT AND YEAR
################################################################################################

======================================================
         MODEL WITH THE INTERACTION
======================================================

PQL.WildBeesTotal.date.inter=glmmPQL(WildBeesTotal~Tratamiento*YearDisc, ~1|Date, data=BeeGeneraXdate, family=gaussian(link="log"), verbose=FALSE, start = c(11.761533, -1.902778, 3.361111, -1.0625, -0.4722222, 1.545139))
summary(PQL.WildBeesTotal.date.inter)
           
Linear mixed-effects model fit by maximum likelihood
 Data: BeeGeneraXdate 
  AIC BIC logLik
   NA  NA     NA

Random effects:
 Formula: ~1 | Date
        (Intercept) Residual
StdDev:   0.7785785 3.413695

Variance function:
 Structure: fixed weights
 Formula: ~invwt 
Fixed effects: WildBeesTotal ~ Tratamiento * YearDisc 
                                         Value Std.Error DF   t-value p-value
(Intercept)                          1.6205747 0.3771205 66  4.297233  0.0001
TratamientoControl                  -0.4284066 0.2772110 66 -1.545417  0.1270
TratamientoHerbs                     0.4628630 0.1788155 66  2.588494  0.0118
YearDiscSecond                      -0.4602541 0.5161485 12 -0.891709  0.3901
TratamientoControl:YearDiscSecond   -0.3481370 0.4731103 66 -0.735848  0.4644
TratamientoHerbs    :YearDiscSecond  0.4254929 0.2489604 66  1.709078  0.0921
 Correlation: 
                                    (Intr) TrtmnC TrtmnH YrDscS TC:YDS
TratamientoControl                  -0.219                            
TratamientoHerbs                    -0.340  0.462                     
YearDiscSecond                      -0.731  0.160  0.248              
TratamientoControl:YearDiscSecond    0.128 -0.586 -0.271 -0.199       
TratamientoHerbs    :YearDiscSecond  0.244 -0.332 -0.718 -0.378  0.412

Standardized Within-Group Residuals:
       Min         Q1        Med         Q3        Max 
-1.5893389 -0.6442759 -0.2183771  0.2317358  2.9640397 

Number of Observations: 84
Number of Groups: 14


----------------------
Anova(PQL.WildBeesTotal.date.inter)
           

Analysis of Deviance Table (Type II tests)

Response: zz
                       Chisq Df Pr(>Chisq)    
Tratamiento          60.3200  2  7.974e-14 ***
YearDisc              0.1294  1    0.71907    
Tratamiento:YearDisc  5.8382  2    0.05398 .  
---
Signif. codes:  0 ‘***’ 0.001 ‘**’ 0.01 ‘*’ 0.05 ‘.’ 0.1 ‘ ’ 1


======================================================
         MODEL WITHOUT THE INTERACTION
======================================================

PQL.WildBeesTotal.date=glmmPQL(WildBeesTotal~Tratamiento+Year, ~1|Date, data=BeeGeneraXdate, family=gaussian(link="log"), verbose=FALSE, start = c(-310.3334, 0.452381, 0.577381, 0.15625))
summary(PQL.WildBeesTotal.date)

Linear mixed-effects model fit by maximum likelihood
 Data: BeeGeneraXdate 
  AIC BIC logLik
   NA  NA     NA

Random effects:
 Formula: ~1 | Date
        (Intercept) Residual
StdDev:   0.7578502 3.561121

Variance function:
 Structure: fixed weights
 Formula: ~invwt 
Fixed effects: WildBeesTotal ~ Tratamiento + Year 
                         Value Std.Error DF   t-value p-value
(Intercept)          283.73888  926.9086 68  0.306113  0.7605
TratamientoControl    -0.60272    0.2399 68 -2.512452  0.0144
TratamientoHerbs       0.72339    0.1280 68  5.651186  0.0000
Year                  -0.14037    0.4608 12 -0.304633  0.7659
 Correlation: 
                     (Intr) TrtmnC TrtmnH
TratamientoControl    0.000              
TratamientoHerbs      0.000  0.432       
Year                 -1.000  0.000  0.000

Standardized Within-Group Residuals:
       Min         Q1        Med         Q3        Max 
-1.5675373 -0.6703599 -0.1577071  0.4332424  3.3433945 

Number of Observations: 84
Number of Groups: 14 

-----------------------------------

Anova(PQL.WildBeesTotal.date)


Analysis of Deviance Table (Type II tests)

Response: zz
              Chisq Df Pr(>Chisq)    
Tratamiento 65.2075  2  6.924e-15 ***
Year         0.0974  1     0.7549    
---
Signif. codes:  0 ‘***’ 0.001 ‘**’ 0.01 ‘*’ 0.05 ‘.’ 0.1 ‘ ’ 1
> 

------------------------------------------------------------------------------
           CONTRAST AMONG TREATMENTS FOR WILD BEES
------------------------------------------------------------------------------

contrast.PQL<-glht(PQL.WildBeesTotal.date, linfct = mcp(Tratamiento = "Tukey"))

summary(contrast.PQL)


	 Simultaneous Tests for General Linear Hypotheses

Multiple Comparisons of Means: Tukey Contrasts


Fit: glmmPQL(fixed = WildBeesTotal ~ Tratamiento + Year, random = ~1 | 
    Date, family = gaussian(link = "log"), data = BeeGeneraXdate, 
    verbose = FALSE, start = c(-310.3334, 0.452381, 0.577381, 
        0.15625))

Linear Hypotheses:
                            Estimate Std. Error z value Pr(>|z|)    
Control - Shrubs     == 0    -0.6027     0.2341  -2.574   0.0251 *  
Herbs     - Shrubs     == 0   0.7234     0.1249   5.791   <0.001 ***
Herbs     - Control == 0      1.3261     0.2125   6.241   <0.001 ***
---
Signif. codes:  0 ‘***’ 0.001 ‘**’ 0.01 ‘*’ 0.05 ‘.’ 0.1 ‘ ’ 1
(Adjusted p values reported -- single-step method)


################################################################################################
                           HALICTIDAE Vs. TREATMENT AND YEAR
################################################################################################


PQL.Halictidae.Month=glmmPQL(Halictidae~Tratamiento*Year, ~1|Month    , data=BeeFamiliesMonths, family=gaussian(link="log"), verbose=FALSE, start = c(9.793589, -1.923611, 1.805556, -1.155674, -0.3680556, 1.794444))

summary(PQL.Halictidae.Month)

Linear mixed-effects model fit by maximum likelihood
 Data: BeeFamiliesMonths 
  AIC BIC logLik
   NA  NA     NA

Random effects:
 Formula: ~1 | Month    
        (Intercept)  Residual
StdDev:   0.5951283 0.5878207

Variance function:
 Structure: fixed weights
 Formula: ~invwt 
Fixed effects: Halictidae ~ Tratamiento * Year 
                                     Value Std.Error DF   t-value p-value
(Intercept)                      0.1297991 0.3952201 17  0.328422  0.7466
TratamientoControl              -0.3247519 0.3539689 17 -0.917459  0.3717
TratamientoHerbs                 0.8038894 0.2271250 17  3.539414  0.0025
YearSecond                      -0.6837862 0.4500697 17 -1.519289  0.1471
TratamientoControl:YearSecond   -0.0424072 0.7832057 17 -0.054146  0.9575
TratamientoHerbs    :YearSecond -0.6051180 0.5621646 17 -1.076407  0.2968
 Correlation: 
                                (Intr) TrtmnC TrtmnH YrScnd TrC:YS
TratamientoControl              -0.307                            
TratamientoHerbs                -0.479  0.534                     
YearSecond                      -0.268  0.270  0.420              
TratamientoControl:YearSecond    0.139 -0.452 -0.242 -0.571       
TratamientoHerbs    :YearSecond  0.193 -0.216 -0.404 -0.795  0.457

Standardized Within-Group Residuals:
       Min         Q1        Med         Q3        Max 
-1.7420378 -0.7513215 -0.1069352  0.5517558  1.9791056 

Number of Observations: 27
Number of Groups: 5 

-----------------------------------

Anova(PQL.Halictidae.Month)

Analysis of Deviance Table (Type II tests)

Response: zz
                  Chisq Df Pr(>Chisq)    
Tratamiento      29.471  2  3.984e-07 ***
Year             20.968  1  4.671e-06 ***
Tratamiento:Year  1.801  2     0.4064    
---
Signif. codes:  0 ‘***’ 0.001 ‘**’ 0.01 ‘*’ 0.05 ‘.’ 0.1 ‘ ’ 1

------------------------------------------------------------------------------

======================================================================================
    MODEL WITHOUT THE INTERACTION TO TEST THE CONTRAST AMONG TREATMENTS
======================================================================================

PQL.Halictidae.Month=glmmPQL(Halictidae~Tratamiento+Year, ~1|Month    , data=BeeFamiliesMonths, family=gaussian(link="log"), verbose=FALSE, start = c(9.793589, -1.923611, 1.805556, -1.155674))

summary(PQL.Halictidae.Month)

Linear mixed-effects model fit by maximum likelihood
 Data: BeeFamiliesMonths 
  AIC BIC logLik
   NA  NA     NA

Random effects:
 Formula: ~1 | Month    
        (Intercept) Residual
StdDev:   0.5861765 0.609577

Variance function:
 Structure: fixed weights
 Formula: ~invwt 
Fixed effects: Halictidae ~ Tratamiento + Year 
                          Value Std.Error DF   t-value p-value
(Intercept)           0.1981591 0.3682900 19  0.538052  0.5968
TratamientoControl   -0.3344963 0.3152687 19 -1.060988  0.3020
TratamientoHerbs      0.7268402 0.2037834 19  3.566729  0.0021
YearSecond           -1.1022947 0.2509714 19 -4.392113  0.0003
 Correlation: 
                     (Intr) TrtmnC TrtmnH
TratamientoControl   -0.290              
TratamientoHerbs     -0.448  0.524       
YearSecond           -0.118  0.000  0.000

Standardized Within-Group Residuals:
       Min         Q1        Med         Q3        Max 
-1.7162471 -0.7478207  0.1609356  0.7564916  1.7550414 

Number of Observations: 27
Number of Groups: 5 


----------------------------
  #CONTRAST AMONG TREATMENTS
----------------------------

contrast.PQL1<-glht(PQL.Halictidae.Month, linfct = mcp(Tratamiento = "Tukey")) # CONTRASTE ENTRE TRATAMIENTOS

summary(contrast.PQL1)

 Simultaneous Tests for General Linear Hypotheses

Multiple Comparisons of Means: Tukey Contrasts


Fit: glmmPQL(fixed = Halictidae ~ Tratamiento + Year, random = ~1 | 
    Month    , family = gaussian(link = "log"), data = BeeFamiliesMonths, 
    verbose = FALSE, start = c(9.793589, -1.923611, 1.805556, 
        -1.155674))

Linear Hypotheses:
                            Estimate Std. Error z value Pr(>|z|)    
Control - Shrubs     == 0    -0.3345     0.2910  -1.150 0.474321    
Herbs     - Shrubs     == 0   0.7268     0.1881   3.864 0.000261 ***
Herbs     - Control == 0      1.0613     0.2504   4.238  < 1e-04 ***
---
Signif. codes:  0 ‘***’ 0.001 ‘**’ 0.01 ‘*’ 0.05 ‘.’ 0.1 ‘ ’ 1
(Adjusted p values reported -- single-step method)


----------------------------
  #CONTRAST BETWEEN YEARS
----------------------------

contrast.PQL1<-glht(PQL.Halictidae.Month, linfct = mcp(Year = "Tukey")) # CONTRASTE ENTRE AÑOS

summary(contrast.PQL1)


	 Simultaneous Tests for General Linear Hypotheses

Multiple Comparisons of Means: Tukey Contrasts


Fit: glmmPQL(fixed = Halictidae ~ Tratamiento + Year, random = ~1 | 
    Month    , family = gaussian(link = "log"), data = BeeFamiliesMonths, 
    verbose = FALSE, start = c(9.793589, -1.923611, 1.805556, 
        -1.155674))

Linear Hypotheses:
                    Estimate Std. Error z value Pr(>|z|)    
Second - First == 0  -1.1023     0.2316  -4.759 1.95e-06 ***
---
Signif. codes:  0 ‘***’ 0.001 ‘**’ 0.01 ‘*’ 0.05 ‘.’ 0.1 ‘ ’ 1
(Adjusted p values reported -- single-step method)


################################################################################################
                           ANDRENIDAE Vs. TREATMENT AND YEAR
################################################################################################


PQL.Andrenidae.Month=glmmPQL(Andrenidae~Tratamiento*Year, ~1|Month    , data=BeeFamiliesMonths, family=gaussian(link="log"), verbose=FALSE, start = c(9.793589, -1.923611, 1.805556, -1.155674, -0.3680556, 1.794444))

summary(PQL.Andrenidae.Month)

Linear mixed-effects model fit by maximum likelihood
 Data: BeeFamiliesMonths 
  AIC BIC logLik
   NA  NA     NA

Random effects:
 Formula: ~1 | Month    
        (Intercept)  Residual
StdDev:    1.262722 0.6853446

Variance function:
 Structure: fixed weights
 Formula: ~invwt 
Fixed effects: Andrenidae ~ Tratamiento * Year 
                                     Value Std.Error DF    t-value p-value
(Intercept)                     -0.5214276 0.7464811 17 -0.6985141  0.4943
TratamientoControl              -0.4555275 0.5022547 17 -0.9069651  0.3771
TratamientoHerbs                 0.0346082 0.3740606 17  0.0925204  0.9274
YearSecond                       0.3483125 0.3259539 17  1.0685944  0.3002
TratamientoControl:YearSecond   -0.7295281 0.8030442 17 -0.9084533  0.3763
TratamientoHerbs    :YearSecond  1.1261802 0.4205254 17  2.6780311  0.0159
 Correlation: 
                                (Intr) TrtmnC TrtmnH YrScnd TrC:YS
TratamientoControl              -0.193                            
TratamientoHerbs                -0.259  0.385                     
YearSecond                      -0.301  0.442  0.594              
TratamientoControl:YearSecond    0.121 -0.625 -0.241 -0.405       
TratamientoHerbs    :YearSecond  0.231 -0.343 -0.890 -0.774  0.314

Standardized Within-Group Residuals:
       Min         Q1        Med         Q3        Max 
-1.7704465 -0.5768140 -0.2049353  0.3697009  3.0081632 

Number of Observations: 27
Number of Groups: 5 


-----------------------------------

Anova(PQL.Andrenidae.Month)


Analysis of Deviance Table (Type II tests)

Response: zz
                  Chisq Df Pr(>Chisq)    
Tratamiento      52.545  2  3.891e-12 ***
Year             27.559  1  1.523e-07 ***
Tratamiento:Year 13.586  2   0.001122 ** 
---
Signif. codes:  0 ‘***’ 0.001 ‘**’ 0.01 ‘*’ 0.05 ‘.’ 0.1 ‘ ’ 1


------------------------------------
  TESTING THE INTERACCION
------------------------------------

PQL.Andrenidae.Month.inter=glmmPQL(Andrenidae~InterTratYear, ~1|Month    , data=BeeFamiliesMonths, family=gaussian(link="log"), verbose=FALSE, start = c(9.793589, -1.923611, 1.805556, -1.155674, -0.3680556, 1.794444))

summary(PQL.Andrenidae.Month.inter)

Linear mixed-effects model fit by maximum likelihood
 Data: BeeFamiliesMonths 
  AIC BIC logLik
   NA  NA     NA

Random effects:
 Formula: ~1 | Month    
        (Intercept)  Residual
StdDev:    1.262722 0.6853446

Variance function:
 Structure: fixed weights
 Formula: ~invwt 
Fixed effects: Andrenidae ~ InterTratYear 
                                    Value Std.Error DF   t-value p-value
(Intercept)                    -0.5214276 0.7464811 17 -0.698514  0.4943
InterTratYearControlxFirst     -0.4555275 0.5022547 17 -0.906965  0.3771
InterTratYearHerbs    xFirst    0.0346082 0.3740606 17  0.092520  0.9274
InterTratYearShrubs    xSecond  0.3483125 0.3259539 17  1.068594  0.3002
InterTratYearControlxSecond    -0.8367431 0.6569805 17 -1.273619  0.2199
InterTratYearHerbs    xSecond   1.5091009 0.2755422 17  5.476841  0.0000
 Correlation: 
                               (Intr) InTYCF InTYHF InTYAS InTYCS
InterTratYearControlxFirst     -0.193                            
InterTratYearHerbs    xFirst   -0.259  0.385                     
InterTratYearShrubs    xSecond -0.301  0.442  0.594              
InterTratYearControlxSecond    -0.149  0.219  0.295  0.339       
InterTratYearHerbs    xSecond  -0.356  0.523  0.703  0.809  0.401

Standardized Within-Group Residuals:
       Min         Q1        Med         Q3        Max 
-1.7704465 -0.5768140 -0.2049353  0.3697009  3.0081632 

Number of Observations: 27
Number of Groups: 5 

----------
 CONTRAST
----------

contrast.inter.Andrenidae <- glht(PQL.Andrenidae.Month.inter, linfct = mcp(InterTratYear = "Tukey"))
summary(contrast.inter.Andrenidae)

	 Simultaneous Tests for General Linear Hypotheses

Multiple Comparisons of Means: Tukey Contrasts


Fit: glmmPQL(fixed = Andrenidae ~ InterTratYear, random = ~1 | Month    , 
    family = gaussian(link = "log"), data = BeeFamiliesMonths, 
    verbose = FALSE, start = c(9.793589, -1.923611, 1.805556, 
        -1.155674, -0.3680556, 1.794444))

Linear Hypotheses:
                                          Estimate Std. Error z value Pr(>|z|)    
ControlxFirst - Shrubs    xFirst == 0     -0.45553    0.44295  -1.028    0.891    
Herbs    xFirst - Shrubs    xFirst == 0    0.03461    0.32989   0.105    1.000    
Shrubs    xSecond - Shrubs    xFirst == 0  0.34831    0.28746   1.212    0.804    
ControlxSecond - Shrubs    xFirst == 0    -0.83674    0.57940  -1.444    0.662    
Herbs    xSecond - Shrubs    xFirst == 0   1.50910    0.24301   6.210   <0.001 ***
Herbs    xFirst - ControlxFirst == 0       0.49014    0.43862   1.117    0.852    
Shrubs    xSecond - ControlxFirst == 0     0.80384    0.40767   1.972    0.319    
ControlxSecond - ControlxFirst == 0       -0.38122    0.64751  -0.589    0.990    
Herbs    xSecond - ControlxFirst == 0      1.96463    0.37764   5.202   <0.001 ***
Shrubs    xSecond - Herbs    xFirst == 0   0.31370    0.28076   1.117    0.852    
ControlxSecond - Herbs    xFirst == 0     -0.87135    0.57610  -1.512    0.616    
Herbs    xSecond - Herbs    xFirst == 0    1.47449    0.23503   6.274   <0.001 ***
ControlxSecond - Shrubs    xSecond == 0   -1.18506    0.55260  -2.144    0.231    
Herbs    xSecond - Shrubs    xSecond == 0  1.16079    0.16946   6.850   <0.001 ***
Herbs    xSecond - ControlxSecond == 0     2.34584    0.53084   4.419   <0.001 ***
---
Signif. codes:  0 ‘***’ 0.001 ‘**’ 0.01 ‘*’ 0.05 ‘.’ 0.1 ‘ ’ 1
(Adjusted p values reported -- single-step method)


################################################################################################
                           MEGACHILIDAE Vs. TREATMENT AND YEAR
################################################################################################


PQL.Megachilidae.Month=glmmPQL(Megachilidae~Tratamiento*Year, ~1|Month    , data=BeeFamiliesMonths, family=gaussian(link="log"), verbose=FALSE, start = c(0.137049448, -0.06944444, -0.08333333, 0.3364581, -0.3305556, 0.4333333))

Error in MEestimate(lMonth    t, grps) : 
  Singularity in backsolve at level 0, block 1


summary(PQL.Megachilidae.Month)


------------------------------------------------------------------------
 Year 2012 # CONSIDERING ONLY THE DATA IN 2012 THE PROBLEM DISAPEARS
------------------------------------------------------------------------

PQL.Megachilidae.Month2012=glmmPQL(Megachilidae~Tratamiento, ~1|Month    , data=BeeFamiliesMonths, family=gaussian(link="log"), verbose=FALSE, start = c(0.4928677, -0.4, 0.35))

summary(PQL.Megachilidae.Month2012)

Linear mixed-effects model fit by maximum likelihood
 Data: BeeFamiliesMonths 
  AIC BIC logLik
   NA  NA     NA

Random effects:
 Formula: ~1 | Month    
        (Intercept)  Residual
StdDev:   0.4584217 0.3955024

Variance function:
 Structure: fixed weights
 Formula: ~invwt 
Fixed effects: Megachilidae ~ Tratamiento 
                         Value Std.Error DF    t-value p-value
(Intercept)          -1.372730  0.553417 20 -2.4804617  0.0221
TratamientoControl   -3.509997 16.612556 20 -0.2112858  0.8348
TratamientoHerbs      0.583120  0.567771 20  1.0270343  0.3167
 Correlation: 
                     (Intr) TrtmnC
TratamientoControl   -0.027       
TratamientoHerbs     -0.782  0.026

Standardized Within-Group Residuals:
         Min           Q1          Med           Q3          Max 
-1.745177636 -0.491929182 -0.025200006 -0.007385635  2.679574117 

Number of Observations: 27
Number of Groups: 5 


-----------------------------------

Anova(PQL.Megachilidae.Month2012)


Analysis of Deviance Table (Type II tests)

Response: zz
             Chisq Df Pr(>Chisq)
Tratamiento 1.2504  2     0.5351


------------------------------------------------------------------------------
