# Supplementary material for: How Bees Respond Differently to Field Margins of Shrubby and Herbaceous Plants in Intensive Agricultural Crops of the Mediterranean Area
Source: Insects. 2019 Dec 29;11(1):26. doi: 10.3390/insects11010026 (PMC7022585; doi:10.3390/insects11010026)
Supplement: Supplementary file 1 [file insects-11-00026-s001.zip › File3_SuppMat__GLMM_BeeGroups_Visual.txt]

&&&&&&&&&&&&&&&&&&&&&&&&&&&&&&&&&&&&&&&&&&&&&&&&&&&&&&&&&&&&&&&&&&&&&&&&&&&&&&&&&&&&&&&&&&&&&&&&&&&&&&&&&&&&&&&&

                              ANALYSIS OF THE ABUNDANCE OF THE DIFFERENT BEE FAMILIES ON VISUAL SAMPLING

&&&&&&&&&&&&&&&&&&&&&&&&&&&&&&&&&&&&&&&&&&&&&&&&&&&&&&&&&&&&&&&&&&&&&&&&&&&&&&&&&&&&&&&&&&&&&&&&&&&&&&&&&&&&&&&&


#Required packages

library(multcomp)

library(lme4)

require(car)

require(MASS)

library(nlme)

library(MASS)

library(ggplot2)

library("mlmRev")


################################################################################################
                      NUMBER BEES REGISTERED ON VISUAL SAMPLING  Vs. TREATMENT AND YEAR
################################################################################################


####################################################################
                 Apis mellifera  Vs. TREATMENT AND YEAR
####################################################################


PQL.Apis.Month.vis=glmmPQL(Apis~Tratamiento*Year, ~1|Mes, data=BeeFamiliesVisualMonths, family=gaussian(link="log"), verbose=FALSE, start = c(2.6393947, -0.08333333, 1.268706, 2.942708))

summary(PQL.Apis.Month.vis)

Linear mixed-effects model fit by maximum likelihood
 Data: BeeFamiliesVisualMonths 
  AIC BIC logLik
   NA  NA     NA

Random effects:
 Formula: ~1 | Mes
        (Intercept)  Residual
StdDev:   0.8804789 0.8380474

Variance function:
 Structure: fixed weights
 Formula: ~invwt 
Fixed effects: Apis ~ Tratamiento * Year 
                                     Value Std.Error DF    t-value p-value
(Intercept)                     -0.8166591 0.9707975  8 -0.8412250  0.4247
TratamientoHerbs                 0.1995012 1.0888652  8  0.1832194  0.8592
YearSecond                       1.2528839 0.8721223  8  1.4365920  0.1888
TratamientoHerbs    :YearSecond  0.7385073 1.1067102  8  0.6672996  0.5234
 Correlation: 
                                (Intr) TrtmnH YrScnd
TratamientoHerbs                -0.671              
YearSecond                      -0.828  0.747       
TratamientoHerbs    :YearSecond  0.660 -0.984 -0.770

Standardized Within-Group Residuals:
       Min         Q1        Med         Q3        Max 
-1.7190352 -0.3537473 -0.1161450  0.4616317  1.5362225 

Number of Observations: 16
Number of Groups: 5 


-----------------------------------

Anova(PQL.Apis.Month.vis)


Analysis of Deviance Table (Type II tests)

Response: zz
                   Chisq Df Pr(>Chisq)    
Tratamiento      29.3936  1  5.907e-08 ***
Year             12.4770  1   0.000412 ***
Tratamiento:Year  0.5937  1   0.440985    
---
Signif. codes:  0 ‘***’ 0.001 ‘**’ 0.01 ‘*’ 0.05 ‘.’ 0.1 ‘ ’ 1


####################################################################
                 WILD APIDAE  Vs. TREATMENT AND YEAR
####################################################################


PQL.WildApidae.Month.vis=glmmPQL(WildApidae~Tratamiento*Year, ~1|Mes, data=BeeFamiliesVisualMonths, family=gaussian(link="log"), verbose=FALSE, start = c(2.6393947, -0.08333333, 1.268706, 2.942708))

summary(PQL.WildApidae.Month.vis)

Linear mixed-effects model fit by maximum likelihood
 Data: BeeFamiliesVisualMonths 
  AIC BIC logLik
   NA  NA     NA

Random effects:
 Formula: ~1 | Mes
        (Intercept)   Residual
StdDev:   0.9618186 0.03693794

Variance function:
 Structure: fixed weights
 Formula: ~invwt 
Fixed effects: WildApidae ~ Tratamiento * Year 
                                     Value Std.Error DF   t-value p-value
(Intercept)                      -1.961586         1  8 -3.720391  0.0059
TratamientoHerbs                 -2.253797         1  8 -2.541430  0.0346
YearSecond                        1.064493         0  8 10.830619  0.0000
TratamientoHerbs    :YearSecond -18.510821  10723727  8 -0.000002  1.0000
 Correlation: 
                                (Intr) TrtmnH YrScnd
TratamientoHerbs                -0.018              
YearSecond                      -0.149  0.098       
TratamientoHerbs    :YearSecond  0.000  0.000  0.000

Standardized Within-Group Residuals:
          Min            Q1           Med            Q3           Max 
-1.463613e+00 -7.196000e-01 -4.842387e-12  9.143866e-02  1.799714e+00 

Number of Observations: 16
Number of Groups: 5 


-----------------------------------

Anova(PQL.WildApidae.Month.vis)

Analysis of Deviance Table (Type II tests)

Response: zz
                    Chisq Df Pr(>Chisq)    
Tratamiento        8.6118  1    0.00334 ** 
Year             156.4031  1    < 2e-16 ***
Tratamiento:Year   0.0000  1    1.00000    
---
Signif. codes:  0 ‘***’ 0.001 ‘**’ 0.01 ‘*’ 0.05 ‘.’ 0.1 ‘ ’ 1


####################################################################
                       MINING BEES Vs. TREATMENT AND YEAR
####################################################################


PQL.Miners.Month.vis=glmmPQL(Miners~Tratamiento*Year, ~1|Mes, data=BeeFamiliesVisualMonths, family=gaussian(link="log"), verbose=FALSE, start = c(2.6393947, -0.08333333, 1.268706, 2.942708))

summary(PQL.Miners.Month.vis)

Linear mixed-effects model fit by maximum likelihood
 Data: BeeFamiliesVisualMonths 
  AIC BIC logLik
   NA  NA     NA

Random effects:
 Formula: ~1 | Mes
        (Intercept)  Residual
StdDev:   0.8133712 0.5028204

Variance function:
 Structure: fixed weights
 Formula: ~invwt 
Fixed effects: Miners ~ Tratamiento * Year 
                                    Value Std.Error DF    t-value p-value
(Intercept)                     -1.244278 0.7467256  8 -1.6663128  0.1342
TratamientoHerbs                 1.370575 0.5707490  8  2.4013624  0.0431
YearSecond                      -0.018687 0.7807751  8 -0.0239339  0.9815
TratamientoHerbs    :YearSecond -0.788393 0.8486307  8 -0.9290177  0.3801
 Correlation: 
                                (Intr) TrtmnH YrScnd
TratamientoHerbs                -0.718              
YearSecond                      -0.538  0.687       
TratamientoHerbs    :YearSecond  0.483 -0.673 -0.915

Standardized Within-Group Residuals:
       Min         Q1        Med         Q3        Max 
-1.5080440 -0.4743034 -0.1504430  0.6331434  2.1214125 

Number of Observations: 16
Number of Groups: 5 


-----------------------------------

Anova(PQL.Miners.Month.vis)


Analysis of Deviance Table (Type II tests)

Response: zz
                  Chisq Df Pr(>Chisq)   
Tratamiento      7.6837  1   0.005572 **
Year             6.2988  1   0.012082 * 
Tratamiento:Year 1.1508  1   0.283389   
---
Signif. codes:  0 ‘***’ 0.001 ‘**’ 0.01 ‘*’ 0.05 ‘.’ 0.1 ‘ ’ 1


==========================================================================================
                                MEGACHILIDAE Vs. TREATMENT AND YEAR
==========================================================================================


PQL.Megachilidae.Month.vis=glmmPQL(Megachilidae~Tratamiento*Year, ~1|Mes, data=BeeFamiliesVisualMonths, family=gaussian(link="log"), verbose=FALSE, start = c(2.6393947, -0.08333333, 1.268706, 2.942708))

summary(PQL.Megachilidae.Month.vis)


Linear mixed-effects model fit by maximum likelihood
 Data: BeeFamiliesVisualMonths 
  AIC BIC logLik
   NA  NA     NA

Random effects:
 Formula: ~1 | Mes
        (Intercept)  Residual
StdDev:   0.8026511 0.5965458

Variance function:
 Structure: fixed weights
 Formula: ~invwt 
Fixed effects: Megachilidae ~ Tratamiento * Year 
                                     Value Std.Error DF    t-value p-value
(Intercept)                     -0.9019232 0.7680316  8 -1.1743307  0.2740
TratamientoHerbs                 0.6655129 0.5969006  8  1.1149477  0.2972
YearSecond                      -0.2212438 0.8373113  8 -0.2642312  0.7983
TratamientoHerbs    :YearSecond -1.9798291 2.5555599  8 -0.7747144  0.4608
 Correlation: 
                                (Intr) TrtmnH YrScnd
TratamientoHerbs                -0.614              
YearSecond                      -0.461  0.563       
TratamientoHerbs    :YearSecond  0.143 -0.234 -0.325

Standardized Within-Group Residuals:
       Min         Q1        Med         Q3        Max 
-1.1209327 -0.5881665 -0.1784195  0.1247919  2.7511281 

Number of Observations: 16
Number of Groups: 5 


-----------------------------------

Anova(PQL.Megachilidae.Month.vis)


Analysis of Deviance Table (Type II tests)

Response: zz
                  Chisq Df Pr(>Chisq)
Tratamiento      1.2303  1     0.2674
Year             0.3968  1     0.5287
Tratamiento:Year 0.8002  1     0.3710
