# Supplementary material for: How Bees Respond Differently to Field Margins of Shrubby and Herbaceous Plants in Intensive Agricultural Crops of the Mediterranean Area
Source: Insects. 2019 Dec 29;11(1):26. doi: 10.3390/insects11010026 (PMC7022585; doi:10.3390/insects11010026)
Supplement: Supplementary file 1 [file insects-11-00026-s001.zip › File4_SuppMat_NMDS_VisualSamplint_Bees.txt]

################################################################
                 STRUCTURE OF BEE COMMUNITIES
#################################################################


################################################################
              PERMANOVA
#################################################################

require(vegan)
require(doBy)
require(wzRfun)
require(multcomp)


bees.bray <- vegdist(BeesIndivPlants.Bees, "bray", binary = TRUE)


permanova.bees<-adonis(bees.bray~FAMILIA+Year, BeesIndivPlantsEnv, permutations = 999)


Call:
adonis(formula = bees.bray ~ FAMILIA + Year, data = BeesIndivPlantsEnv,      permutations = 999) 

Permutation: free
Number of permutations: 999

Terms added sequentially (first to last)

           Df SumsOfSqs MeanSqs F.Model      R2 Pr(>F)    
FAMILIA     5     2.155  0.4310  2.1926 0.04846  0.032 *  
Year        1     4.574  4.5741 23.2698 0.10286  0.001 ***
Residuals 192    37.741  0.1966         0.84868           
Total     198    44.470                 1.00000           
---
Signif. codes:  0 ‘***’ 0.001 ‘**’ 0.01 ‘*’ 0.05 ‘.’ 0.1 ‘ ’ 1


#########################
    NON-METRIC-NMDS
#########################

library(vegan)

example_NMDS=metaMDS(BeesPlantFam.Bees,k=3,trymax=100, distance="bray")  


example_NMDS

Call:
metaMDS(comm = BeesPlantFam.Bees, distance = "bray", k = 3, trymax = 100) 

global Multidimensional Scaling using monoMDS

Data:     wisconsin(BeesPlantFam.Bees) 
Distance: bray 

Dimensions: 3 
Stress:     0.01658324 
Stress type 1, weak ties
Two convergent solutions found after 20 tries
Scaling: centring, PC rotation, halfchange scaling 
Species: expanded scores based on ‘wisconsin(BeesPlantFam.Bees)’ 


score.sites<- scores(example_NMDS, display = "sites") # Produce the scores for the different plant families on all the sampling dates

score.sites
          NMDS1       NMDS2       NMDS3
1   -0.83386031  0.13163694 -0.01418809
2    0.61926170  0.56406126 -0.16717390
3    1.10797347  0.69674250 -0.08065135
4    1.10797347  0.69674250 -0.08065135
5    1.10797347  0.69674250 -0.08065135
6   -0.83386031  0.13163694 -0.01418809
7   -0.83386031  0.13163694 -0.01418809
8    1.10797347  0.69674250 -0.08065135
9    1.10797347  0.69674250 -0.08065135
10  -0.83386031  0.13163694 -0.01418809
11   0.40169817 -0.38908282  1.47930507
12   1.10797347  0.69674250 -0.08065135
13   1.10797347  0.69674250 -0.08065135
14   1.10797347  0.69674250 -0.08065135
15  -0.83386031  0.13163694 -0.01418809
16  -0.83386031  0.13163694 -0.01418809
17  -0.83386031  0.13163694 -0.01418809
18  -0.83386031  0.13163694 -0.01418809
19  -0.83386031  0.13163694 -0.01418809
20   1.10797347  0.69674250 -0.08065135
21  -0.83386031  0.13163694 -0.01418809
22  -0.83386031  0.13163694 -0.01418809
23   0.12586191  0.48493466 -0.21464280
24  -0.83386031  0.13163694 -0.01418809
25  -0.83386031  0.13163694 -0.01418809
26   0.97573112 -0.10556354 -0.32151474
27   0.77036313 -0.56750029 -0.33457975
28   0.86347890 -0.32561844 -0.32283418
29   1.10797347  0.69674250 -0.08065135
30   0.51758322 -1.34401194 -0.43437168
31   0.59200359 -0.34531506 -0.39908202
32  -0.83386031  0.13163694 -0.01418809
33  -0.83386031  0.13163694 -0.01418809
34   1.10797347  0.69674250 -0.08065135
35  -0.83386031  0.13163694 -0.01418809
36  -0.83386031  0.13163694 -0.01418809
37  -0.83386031  0.13163694 -0.01418809
38  -0.83386031  0.13163694 -0.01418809
39  -0.83386031  0.13163694 -0.01418809
40  -0.83386031  0.13163694 -0.01418809
41  -0.83386031  0.13163694 -0.01418809
42  -0.55914893 -0.24634930 -0.22589774
43  -0.02806507  0.44305799 -0.20793112
44   0.30867619  0.51043331 -0.21040183
45   1.10797347  0.69674250 -0.08065135
46  -0.42168850  0.32893548 -0.11581712
47   0.12586191  0.48493466 -0.21464280
48   0.18164715  0.48625930 -0.19620857
49  -0.83386031  0.13163694 -0.01418809
50   0.61926170  0.56406126 -0.16717390
51   0.32649771 -0.22967774 -0.43884302
52   0.77266236  0.06282892 -0.34268928
53   1.10797347  0.69674250 -0.08065135
54  -0.83386031  0.13163694 -0.01418809
55   0.77785518  0.60621923 -0.08388373
56  -0.83386031  0.13163694 -0.01418809
57  -0.83386031  0.13163694 -0.01418809
58   0.42502305  0.53699444 -0.16490616
59  -0.83386031  0.13163694 -0.01418809
60  -0.83386031  0.13163694 -0.01418809
61   0.12586191  0.48493466 -0.21464280
62  -0.83386031  0.13163694 -0.01418809
63  -0.83386031  0.13163694 -0.01418809
64  -0.60088616 -0.19508075 -0.20646436
65  -0.54157609  0.28640129 -0.08128485
66  -0.29600887 -0.49532665 -0.33947728
67  -0.42168850  0.32893548 -0.11581712
68   0.47792513  0.54229947 -0.19502236
69   0.40841972  0.20438450 -0.36172985
70   1.10797347  0.69674250 -0.08065135
71  -0.83386031  0.13163694 -0.01418809
72   0.51758322 -1.34401194 -0.43437168
73   0.97573112 -0.10556354 -0.32151474
74   1.10797347  0.69674250 -0.08065135
75   1.10797347  0.69674250 -0.08065135
76   0.58303170  0.02782472  0.86029430
77  -0.83386031  0.13163694 -0.01418809
78   1.10797347  0.69674250 -0.08065135
79   0.61926170  0.56406126 -0.16717390
80   0.61926170  0.56406126 -0.16717390
81  -0.83386031  0.13163694 -0.01418809
82  -0.83386031  0.13163694 -0.01418809
83  -0.83386031  0.13163694 -0.01418809
84  -0.83386031  0.13163694 -0.01418809
85   0.83560559  0.22294078  0.66875585
86   0.14685279 -0.30296859  1.20583186
87  -0.83386031  0.13163694 -0.01418809
88  -0.83386031  0.13163694 -0.01418809
89  -0.83386031  0.13163694 -0.01418809
90  -0.13586932 -0.64884346 -0.34088490
91  -0.83386031  0.13163694 -0.01418809
92   1.02392543  0.06167619 -0.28967092
93  -0.83386031  0.13163694 -0.01418809
94   0.51758322 -1.34401194 -0.43437168
95   0.07120532 -0.88921470 -0.34454118
96   0.11602496  0.06958611 -0.46062282
97   1.10797347  0.69674250 -0.08065135
98  -0.83386031  0.13163694 -0.01418809
99  -0.83386031  0.13163694 -0.01418809
100 -0.83386031  0.13163694 -0.01418809
101 -0.83386031  0.13163694 -0.01418809
102 -0.83386031  0.13163694 -0.01418809
103  0.18646454 -1.00340833 -0.33653412
104 -0.83386031  0.13163694 -0.01418809
105  1.10797347  0.69674250 -0.08065135
106  0.61926170  0.56406126 -0.16717390
107  1.10797347  0.69674250 -0.08065135
108  0.51758322 -1.34401194 -0.43437168
109  0.69199223 -0.38158030 -0.35657517
110  0.51758322 -1.34401194 -0.43437168
111 -0.83386031  0.13163694 -0.01418809
112  0.51758322 -1.34401194 -0.43437168
113  1.06302967  0.24213178 -0.22947556
114 -0.02806507  0.44305799 -0.20793112
115  0.51758322 -1.34401194 -0.43437168
116  0.18646454 -1.00340833 -0.33653412
117 -0.83386031  0.13163694 -0.01418809
118  0.61926170  0.56406126 -0.16717390
119  0.40169817 -0.38908282  1.47930507
120  0.25743454 -1.09383325 -0.31878622
121  0.35067192 -1.03370177  0.26290759
122  0.51758322 -1.34401194 -0.43437168
123  0.83560559  0.22294078  0.66875585
124  0.51758322 -1.34401194 -0.43437168
125  0.52144256 -1.20998798  0.16952683
126 -0.83386031  0.13163694 -0.01418809
127 -0.83386031  0.13163694 -0.01418809
128 -0.83386031  0.13163694 -0.01418809
129 -0.83386031  0.13163694 -0.01418809
130 -0.83386031  0.13163694 -0.01418809
131 -0.64076153 -0.15041862 -0.17106859
132 -0.40374717  0.34105482 -0.12038754
133 -0.83386031  0.13163694 -0.01418809
134  0.23236204 -0.33611769  1.32888749
135 -0.83386031  0.13163694 -0.01418809
136  0.18164715  0.48625930 -0.19620857
137 -0.83386031  0.13163694 -0.01418809
138 -0.83386031  0.13163694 -0.01418809
139  0.14685279 -0.30296859  1.20583186
140 -0.51082415 -0.29701202 -0.26235704
141 -0.83386031  0.13163694 -0.01418809
142 -0.83386031  0.13163694 -0.01418809
143 -0.83386031  0.13163694 -0.01418809
144  0.61926170  0.56406126 -0.16717390
145  1.10797347  0.69674250 -0.08065135
146  0.50974850 -0.08826023  1.10328829
147 -0.83386031  0.13163694 -0.01418809
148  0.51758322 -1.34401194 -0.43437168
149  0.43458544 -0.71336188  1.00823080
150  0.27426854 -1.12293225 -0.32059402
151  0.21938367 -0.19933722 -0.49731373
152  0.18646454 -1.00340833 -0.33653412
153  0.55655407 -0.82412842  0.37750501
154  0.51758322 -1.34401194 -0.43437168
155  0.69199223 -0.38158030 -0.35657517
156  0.16667461 -0.54396501  0.92816575
157  0.52792530 -1.14292724  0.29792396
158  0.60403380 -0.89435063  0.14600856
159  0.40169817 -0.38908282  1.47930507
160  0.14685279 -0.30296859  1.20583186
161  0.35171706 -0.23006668  1.25972958
162  0.43150976 -0.15739040  1.18654702
163  0.40169817 -0.38908282  1.47930507
164  0.61926170  0.56406126 -0.16717390


score.species<- scores(example_NMDS, display = "species")

                   NMDS1      NMDS2       NMDS3
Apis_mellifera -0.7385618  0.1383022 -0.05316342
Wild_Apidae     0.4464149 -0.4320782  1.31657203
Mining_Bees     0.9381351  0.5776683 -0.13053137
Megachilidae    0.4924103 -1.1376914 -0.34229143
