# Supplementary material for: How Bees Respond Differently to Field Margins of Shrubby and Herbaceous Plants in Intensive Agricultural Crops of the Mediterranean Area
Source: Insects. 2019 Dec 29;11(1):26. doi: 10.3390/insects11010026 (PMC7022585; doi:10.3390/insects11010026)
Supplement: Supplementary file 1 [file insects-11-00026-s001.zip › File5_SuppMat_BeesVisualSamplingVsFloralRes.txt]

&&&&&&&&&&&&&&&&&&&&&&&&&&&&&&&&&&&&&&&&&&&&&&&&&&&&&&&&&&&&&&&&&&&&&&&&&&&&&&&&&&&&&&&&&&&&&&&&&&&&&&&&&&&&&&&&

                           ABUNDANCE OF THE DIFFERENT GROUP OF BEES VS. FLORAL RESOURCES

&&&&&&&&&&&&&&&&&&&&&&&&&&&&&&&&&&&&&&&&&&&&&&&&&&&&&&&&&&&&&&&&&&&&&&&&&&&&&&&&&&&&&&&&&&&&&&&&&&&&&&&&&&&&&&&&


#Required packages

library(multcomp)

library(lme4)

require(car)

require(MASS)

library(nlme)

library(MASS)

library(ggplot2)

library("mlmRev")


####################################################################################

                              APIS VS. FLORAL RESOURCES

####################################################################################


PQL.Apis.visual.FloralRes=glmmPQL(Apis~Apiaceae+Asteraceae+Boraginaceae+Brassicaceae+Fabaceae+Lamiaceae, ~1|TRATAMIENTO/Year/FECHA, data=VisualBeesFloralRes, family=gaussian(link="log"), verbose=FALSE, start = c(0.43843822, -0.5968002, 0.2623171, 2.850383, 2.177746, 0.1279609, 2.922467))

summary(PQL.Apis.visual.FloralRes)


Linear mixed-effects model fit by maximum likelihood
 Data: VisualBeesFloralRes 
  AIC BIC logLik
   NA  NA     NA

Random effects:
 Formula: ~1 | TRATAMIENTO
         (Intercept)
StdDev: 0.0001447388

 Formula: ~1 | Year %in% TRATAMIENTO
        (Intercept)
StdDev:   0.5185609

 Formula: ~1 | FECHA %in% Year %in% TRATAMIENTO
        (Intercept) Residual
StdDev:   0.5270924 2.553237

Variance function:
 Structure: fixed weights
 Formula: ~invwt 
Fixed effects: Apis ~ Apiaceae + Asteraceae + Boraginaceae + Brassicaceae +      Fabaceae + Lamiaceae 
                  Value Std.Error  DF   t-value p-value
(Intercept)     0.20495   0.35007 146  0.585446  0.5592
Apiaceae     -191.11261 136.79490 146 -1.397074  0.1645
Asteraceae     -2.92519   1.19515 146 -2.447563  0.0156
Boraginaceae    3.69890   0.34330 146 10.774621  0.0000
Brassicaceae    1.98675   0.23161 146  8.578052  0.0000
Fabaceae        0.59317   1.12259 146  0.528398  0.5980
Lamiaceae       2.79810   0.66299 146  4.220402  0.0000
 Correlation: 
             (Intr) Apiace Asterc Borgnc Brsscc Fabace
Apiaceae     -0.010                                   
Asteraceae   -0.024  0.164                            
Boraginaceae -0.105 -0.199 -0.287                     
Brassicaceae -0.106 -0.042 -0.212  0.589              
Fabaceae     -0.229  0.003  0.010  0.037  0.035       
Lamiaceae    -0.295  0.003  0.009  0.035  0.035  0.396

Standardized Within-Group Residuals:
       Min         Q1        Med         Q3        Max 
-2.4332122 -0.4795311 -0.2638648  0.1682420  4.6999156 

Number of Observations: 179
Number of Groups: 
                     TRATAMIENTO            Year %in% TRATAMIENTO FECHA %in% Year %in% TRATAMIENTO 
                               2                                4                               27 

----------------------
Anova(PQL.Apis.visual.FloralRes)

Analysis of Deviance Table (Type II tests)

Response: zz
                Chisq Df Pr(>Chisq)    
Apiaceae       2.0313  1    0.15409    
Asteraceae     6.2344  1    0.01253 *  
Boraginaceae 120.8171  1  < 2.2e-16 ***
Brassicaceae  76.5776  1  < 2.2e-16 ***
Fabaceae       0.2906  1    0.58986    
Lamiaceae     18.5367  1  1.667e-05 ***
---
Signif. codes:  0 ‘***’ 0.001 ‘**’ 0.01 ‘*’ 0.05 ‘.’ 0.1 ‘ ’ 1


####################################################################################

                              MEGACHILIDAE VS. FLORAL RESOURCES

####################################################################################


PQL.Megachilidae.visual.FloralRes=glmmPQL(Megachilidae~Apiaceae+Asteraceae+Boraginaceae+Brassicaceae+Fabaceae+Lamiaceae, ~1|TRATAMIENTO/Year/FECHA, data=VisualBeesFloralRes, family=gaussian(link="log"), verbose=FALSE, start = c(0.43843822, -0.5968002, 0.2623171, 2.850383, 2.177746, 0.1279609, 2.922467))


detach()

attach(VisualBeesFloralRes)

# GLMM Negative binomial


PQL.NB.Megachilidae.visual.FloralRes=glmmPQL(Megachilidae~Apiaceae+Asteraceae+Boraginaceae+Brassicaceae+Fabaceae+Lamiaceae, ~1|TRATAMIENTO/Year/FECHA, family=negative.binomial(0.3179), verbose=FALSE, start= c(0.43843822, -0.5968002, 0.2623171, 2.850383, 2.177746, 0.1279609, 2.922467))


summary(PQL.NB.Megachilidae.visual.FloralRes)


Linear mixed-effects model fit by maximum likelihood
 Data: NULL 
  AIC BIC logLik
   NA  NA     NA

Random effects:
 Formula: ~1 | TRATAMIENTO
         (Intercept)
StdDev: 0.0003636178

 Formula: ~1 | Year %in% TRATAMIENTO
         (Intercept)
StdDev: 4.657488e-07

 Formula: ~1 | FECHA %in% Year %in% TRATAMIENTO
        (Intercept) Residual
StdDev:    1.993356 0.491315

Variance function:
 Structure: fixed weights
 Formula: ~invwt 
Fixed effects: Megachilidae ~ Apiaceae + Asteraceae + Boraginaceae + Brassicaceae +      Fabaceae + Lamiaceae 
                 Value Std.Error  DF   t-value p-value
(Intercept)  -2.343080  0.470342 146 -4.981656  0.0000
Apiaceae     -2.630047  2.321138 146 -1.133085  0.2590
Asteraceae   -3.286711  3.445275 146 -0.953976  0.3417
Boraginaceae  0.701436  1.061923 146  0.660534  0.5100
Brassicaceae  0.455637  0.986535 146  0.461856  0.6449
Fabaceae      0.904575  1.577699 146  0.573351  0.5673
Lamiaceae     2.921940  1.520664 146  1.921490  0.0566
 Correlation: 
             (Intr) Apiace Asterc Borgnc Brsscc Fabace
Apiaceae     -0.057                                   
Asteraceae   -0.106 -0.057                            
Boraginaceae -0.133 -0.032  0.043                     
Brassicaceae -0.106  0.121 -0.287  0.230              
Fabaceae     -0.190  0.024  0.096 -0.006  0.090       
Lamiaceae    -0.281  0.016  0.031  0.037  0.031  0.070

Standardized Within-Group Residuals:
       Min         Q1        Med         Q3        Max 
-1.1016361 -0.6134015 -0.2651233 -0.2071703  3.8722452 

Number of Observations: 179
Number of Groups: 
                     TRATAMIENTO            Year %in% TRATAMIENTO FECHA %in% Year %in% TRATAMIENTO 
                               2                                4                               27 


------------------------

Anova(PQL.NB.Megachilidae.visual.FloralRes)

Analysis of Deviance Table (Type II tests)

Response: zz
              Chisq Df Pr(>Chisq)  
Apiaceae     1.3361  1    0.24772  
Asteraceae   0.9471  1    0.33046  
Boraginaceae 0.4541  1    0.50041  
Brassicaceae 0.2220  1    0.63753  
Fabaceae     0.3421  1    0.55861  
Lamiaceae    3.8424  1    0.04997 *
---
Signif. codes:  0 ‘***’ 0.001 ‘**’ 0.01 ‘*’ 0.05 ‘.’ 0.1 ‘ ’ 1


####################################################################################

                              MINING BEES VS. FLORAL RESOURCES

####################################################################################


PQL.Miners.visual.FloralRes=glmmPQL(Miners~Apiaceae+Asteraceae+Boraginaceae+Brassicaceae+Fabaceae+Lamiaceae, ~1|TRATAMIENTO/Year/FECHA, data=VisualBeesFloralRes, family=gaussian(link="log"), verbose=FALSE, start = c(0.43843822, -0.5968002, 0.2623171, 2.850383, 2.177746, 0.1279609, 2.922467))

summary(PQL.Miners.visual.FloralRes)

Linear mixed-effects model fit by maximum likelihood
 Data: VisualBeesFloralRes 
  AIC BIC logLik
   NA  NA     NA

Random effects:
 Formula: ~1 | TRATAMIENTO
         (Intercept)
StdDev: 8.145262e-05

 Formula: ~1 | Year %in% TRATAMIENTO
         (Intercept)
StdDev: 1.152825e-06

 Formula: ~1 | FECHA %in% Year %in% TRATAMIENTO
        (Intercept) Residual
StdDev:   0.6976773 1.446004

Variance function:
 Structure: fixed weights
 Formula: ~invwt 
Fixed effects: Miners ~ Apiaceae + Asteraceae + Boraginaceae + Brassicaceae +      Fabaceae + Lamiaceae 
                  Value Std.Error  DF    t-value p-value
(Intercept)  -0.5326664 0.2728602 146 -1.9521586  0.0528
Apiaceae      0.8308515 0.8318825 146  0.9987607  0.3196
Asteraceae    0.5811024 1.1348783 146  0.5120394  0.6094
Boraginaceae  1.1475942 0.5040380 146  2.2768008  0.0243
Brassicaceae  0.9772283 0.4443628 146  2.1991676  0.0294
Fabaceae      0.2571508 1.5474083 146  0.1661816  0.8682
Lamiaceae     0.7074469 1.5763553 146  0.4487865  0.6543
 Correlation: 
             (Intr) Apiace Asterc Borgnc Brsscc Fabace
Apiaceae     -0.178                                   
Asteraceae   -0.277 -0.015                            
Boraginaceae -0.272  0.027  0.048                     
Brassicaceae -0.296  0.355 -0.159  0.324              
Fabaceae     -0.322  0.107  0.168 -0.021  0.226       
Lamiaceae    -0.436  0.071  0.111  0.132  0.112  0.025

Standardized Within-Group Residuals:
        Min          Q1         Med          Q3         Max 
-2.97630469 -0.41042774 -0.33003786  0.02006229  8.96823716 

Number of Observations: 179
Number of Groups: 
                     TRATAMIENTO            Year %in% TRATAMIENTO FECHA %in% Year %in% TRATAMIENTO 
                               2                                4                               27 

----------------------
Anova(PQL.Miners.visual.FloralRes)

Analysis of Deviance Table (Type II tests)

Response: zz
              Chisq Df Pr(>Chisq)  
Apiaceae     1.0381  1    0.30826  
Asteraceae   0.2729  1    0.60142  
Boraginaceae 5.3948  1    0.02020 *
Brassicaceae 5.0332  1    0.02487 *
Fabaceae     0.0287  1    0.86538  
Lamiaceae    0.2096  1    0.64708  
---
Signif. codes:  0 ‘***’ 0.001 ‘**’ 0.01 ‘*’ 0.05 ‘.’ 0.1 ‘ ’ 1
