# Supplementary material for: How Bees Respond Differently to Field Margins of Shrubby and Herbaceous Plants in Intensive Agricultural Crops of the Mediterranean Area
Source: Insects. 2019 Dec 29;11(1):26. doi: 10.3390/insects11010026 (PMC7022585; doi:10.3390/insects11010026)
Supplement: Supplementary file 1 [file insects-11-00026-s001.zip › File6_SuppMat_BeeRichnesDiversVsFloralResources.txt]

&&&&&&&&&&&&&&&&&&&&&&&&&&&&&&&&&&&&&&&&&&&&&&&&&&&&&&&&&&&&&&&&&&&&&&&&&&&&&&&&&&&&&&&&&&&&&&&&&&&&&&&&&&&&&&&&

                              ANALYSIS OF RICHNESS AND DIVERSITY INDEX VS. FLORAL RESOURCES

&&&&&&&&&&&&&&&&&&&&&&&&&&&&&&&&&&&&&&&&&&&&&&&&&&&&&&&&&&&&&&&&&&&&&&&&&&&&&&&&&&&&&&&&&&&&&&&&&&&&&&&&&&&&&&&&


#Required packages

library(multcomp)

library(lme4)

require(car)

require(MASS)

library(nlme)

library(MASS)

library(ggplot2)

library("mlmRev")


####################################################################################

                              NUMBER OF GENERA VS. TOTAL FLORAL RESOURCES

####################################################################################


PQL.Ngenera.Pantraps.FloralRes=glmmPQL(Ngenera~TotalFloralRecursos, ~1|Tratamiento/Year/Date, data=BeeRichnesVsFloralRes, family=gaussian(link="identity"), verbose=FALSE, start = c(5.272292, 1.92497))

summary(PQL.Ngenera.Pantraps.FloralRes)

Linear mixed-effects model fit by maximum likelihood
 Data: BeeRichnesVsFloralRes 
  AIC BIC logLik
   NA  NA     NA

Random effects:
 Formula: ~1 | Tratamiento
         (Intercept)
StdDev: 5.471206e-05

 Formula: ~1 | Year %in% Tratamiento
        (Intercept)
StdDev:   0.4855343

 Formula: ~1 | Date %in% Year %in% Tratamiento
        (Intercept) Residual
StdDev:   0.8559168 1.343674

Variance function:
 Structure: fixed weights
 Formula: ~invwt 
Fixed effects: Ngenera ~ TotalFloralRecursos 
                       Value Std.Error DF  t-value p-value
(Intercept)         3.171147  0.463348 27 6.843986   0e+00
TotalFloralRecursos 2.866159  0.747743 27 3.833080   7e-04
 Correlation: 
                    (Intr)
TotalFloralRecursos -0.656

Standardized Within-Group Residuals:
       Min         Q1        Med         Q3        Max 
-2.4038276 -0.4242234 -0.1355504  0.4513303  2.6708133 

Number of Observations: 56
Number of Groups: 
                     Tratamiento            Year %in% Tratamiento Date %in% Year %in% Tratamiento 
                               2                                4                               28 

--------------------------------------------------

Anova(PQL.Ngenera.Pantraps.FloralRes)


Analysis of Deviance Table (Type II tests)

Response: zz
                     Chisq Df Pr(>Chisq)    
TotalFloralRecursos 15.237  1  9.484e-05 ***
---
Signif. codes:  0 ‘***’ 0.001 ‘**’ 0.01 ‘*’ 0.05 ‘.’ 0.1 ‘ ’ 1


####################################################################################

                              NUMBER OF SPECIES VS. TOTAL FLORAL RESOURCES

####################################################################################


PQL.Nspecies.Pantraps.FloralRes=glmmPQL(Nspecies~TotalFloralRecursos, ~1|Tratamiento/Year/Date, data=BeeRichnesVsFloralRes, family=gaussian(link="identity"), verbose=FALSE, start = c(5.272292, 1.92497))

summary(PQL.Nspecies.Pantraps.FloralRes)

Linear mixed-effects model fit by maximum likelihood
 Data: BeeRichnesVsFloralRes 
  AIC BIC logLik
   NA  NA     NA

Random effects:
 Formula: ~1 | Tratamiento
        (Intercept)
StdDev: 0.000126102

 Formula: ~1 | Year %in% Tratamiento
        (Intercept)
StdDev:   0.8212733

 Formula: ~1 | Date %in% Year %in% Tratamiento
        (Intercept) Residual
StdDev:    2.174522 1.790846

Variance function:
 Structure: fixed weights
 Formula: ~invwt 
Fixed effects: Nspecies ~ TotalFloralRecursos 
                       Value Std.Error DF  t-value p-value
(Intercept)         3.446323 0.8316331 27 4.144042  0.0003
TotalFloralRecursos 3.438921 1.3033718 27 2.638480  0.0137
 Correlation: 
                    (Intr)
TotalFloralRecursos -0.636

Standardized Within-Group Residuals:
       Min         Q1        Med         Q3        Max 
-1.9141890 -0.4963168 -0.2039249  0.4278456  2.0484732 

Number of Observations: 56
Number of Groups: 
                     Tratamiento            Year %in% Tratamiento Date %in% Year %in% Tratamiento 
                               2                                4                               28 


--------------------------------------------------

Anova(PQL.Nspecies.Pantraps.FloralRes)


Analysis of Deviance Table (Type II tests)

Response: zz
                     Chisq Df Pr(>Chisq)   
TotalFloralRecursos 7.2194  1   0.007212 **
---
Signif. codes:  0 ‘***’ 0.001 ‘**’ 0.01 ‘*’ 0.05 ‘.’ 0.1 ‘ ’ 1


####################################################################################

                              BEE SHANNON INDEX VS. TOTAL FLORAL RESOURCES

####################################################################################


PQL.Shannon.Pantraps.FloralRes=glmmPQL(ShannonIndex~TotalFloralRecursos, ~1|Tratamiento/Year/Date, data=BeeRichnesVsFloralRes, family=gaussian(link="identity"), verbose=FALSE, start = c(5.272292, 1.92497))

summary(PQL.Shannon.Pantraps.FloralRes)

Linear mixed-effects model fit by maximum likelihood
 Data: BeeRichnesVsFloralRes 
  AIC BIC logLik
   NA  NA     NA

Random effects:
 Formula: ~1 | Tratamiento
         (Intercept)
StdDev: 3.211938e-05

 Formula: ~1 | Year %in% Tratamiento
        (Intercept)
StdDev:   0.2990257

 Formula: ~1 | Date %in% Year %in% Tratamiento
        (Intercept)  Residual
StdDev:   0.4185589 0.5924463

Variance function:
 Structure: fixed weights
 Formula: ~invwt 
Fixed effects: ShannonIndex ~ TotalFloralRecursos 
                        Value Std.Error DF  t-value p-value
(Intercept)         1.2318162 0.2362980 27 5.212978  0.0000
TotalFloralRecursos 0.0104499 0.3429155 27 0.030474  0.9759
 Correlation: 
                    (Intr)
TotalFloralRecursos -0.591

Standardized Within-Group Residuals:
       Min         Q1        Med         Q3        Max 
-2.2108496 -0.3201564  0.1627273  0.4658950  2.8529018 

Number of Observations: 56
Number of Groups: 
                     Tratamiento            Year %in% Tratamiento Date %in% Year %in% Tratamiento 
                               2                                4                               28 


--------------------------------------------------

Anova(PQL.Shannon.Pantraps.FloralRes)

Analysis of Deviance Table (Type II tests)

Response: zz
                    Chisq Df Pr(>Chisq)
TotalFloralRecursos 0.001  1     0.9752
